# Supplementary material for: Effect of Printing Process Parameters on the Shape Transformation Capability of 3D Printed Structures
Source: Polymers (Basel). 2021 Dec 29;14(1):117. doi: 10.3390/polym14010117 (PMC8747351; doi:10.3390/polym14010117)
Supplement: Supplementary file 1 [file polymers-14-00117-s001.zip]

Archive with 1 entries (1 files):
- polymers-1494950-supplementary.mp4
